# Supplementary material for: NSAIDs Modulate Clonal Evolution in Barrett's Esophagus
Source: PLoS Genet. 2013 Jun 13;9(6):e1003553. doi: 10.1371/journal.pgen.1003553 (PMC3681672; doi:10.1371/journal.pgen.1003553)
Supplement: Table S1 — Number of SGA events and total amount of SGA detected for each of 161 biopsies. For each biopsy (rows), the following information is provided (columns): individual ID, sex of individual, individual's rounded age at the endoscopy time point of the biopsy, biopsy ID, biopsy age since baseline endoscopy, biopsy level recorded from incisors, gastroesophageal junction (GEJ) level recorded from incisors, squamocolumnar junction (SCJ) level recorded from incisors, years off-NSAID per individual, years on-NSAIDs per individual, NSAID use recorded at biopsy (N-non-user, C-current user, F-former user, NA-not available), date of the SNP array assay per biopsy, total base pair of SGA detected by category per biopsy (CNLOH-copy neutral loss of heterozygosity, SD-single deletion, HD-homozygous (double) deletion, GN-copy number gain, ALL-all categories of SGA combined), total number of SGA events detected by category per biopsy, and evidence that the biopsy is a mixture of > = 2 clones manually scored, all based on the SGA segmentation results shown in Dataset S1. (XLSX) [file pgen.1003553.s017.xlsx]

## Sheet: table_S1
individual	sex	individual_rounded_age_at_endoscopy	biopsy_id	biopsy_age_since_baseline	biopsy_level	GEJ_level_at_endoscopy	SCJ_level_at_endoscopy	years_off_nsaids	years_on_nsaids	nsaid_use_at_endoscopy	snp_array_assay_date	CNLOH total (bp)	SD total (bp)	HD total (bp)	GN total (bp)	ALL total (bp)	CNLOH total (events)	SD total (events)	HD total (events)	GN total (events)	ALL total (events)	Evidence that the biopsy is a mixture of >=2 clones (0/1=no/yes)?
a	M	43.5318	1	0	30	35	28	13.6062	5.40055	NA	2010-02-03	2574432	22851530	573090	74893707	100892759	12	120	43	9	184	0
a	M	43.5318	2	0	34	35	28	13.6062	5.40055	NA	2010-02-03	40943031	1081915	327052	74899323	117251321	77	40	21	11	149	1
a	M	50.8467	3	7.31554	29	34	29	13.6062	5.40055	N	2010-02-03	76314570	21275498	554310	2931012	101075390	49	87	40	4	180	0
a	M	50.8467	4	7.31554	33	34	29	13.6062	5.40055	N	2010-02-03	24026940	2821107	536456	74893707	102278210	54	57	34	9	154	0
a	M	56.1376	5	12.6063	32	35	29	13.6062	5.40055	N	2010-02-03	3341505	47166843	731107	108628204	159867659	16	144	45	14	219	0
a	M	56.1376	6	12.6063	34	35	29	13.6062	5.40055	N	2010-02-03	4591499	22538669	564157	74893707	102588032	25	101	42	9	177	0
a	M	58.1348	7	14.6037	30	35	29	13.6062	5.40055	C	2010-02-03	8857219	22723961	565748	73505510	105652438	20	114	42	5	181	0
a	M	58.1348	8	14.6037	34	35	29	13.6062	5.40055	C	2010-02-03	52454528	398385	181308	0	53034221	169	26	8	0	203	0
a	M	60.2827	9	16.7514	30	35	28	13.6062	5.40055	C	2010-02-03	4945959	22944703	588918	74893707	103373287	17	124	44	9	194	0
a	M	60.2827	10	16.7514	34	35	28	13.6062	5.40055	C	2010-02-03	4441097	450181	329385	0	5220663	20	10	22	0	52	0
a	M	62.5373	11	19.0062	31	34	28	13.6062	5.40055	C	2010-02-03	79955803	22855294	582682	0	103393779	28	116	46	0	190	0
a	M	62.5373	12	19.0062	33	34	28	13.6062	5.40055	C	2010-02-03	77393996	22740674	585340	0	100720010	24	116	45	0	185	0
b	M	67.2936	1	0	30	36	29	3.49897	7.15181	N	2010-03-01	11876496	118625675	150757	467775	131120703	28	1217	5	9	1259	0
b	M	67.2936	2	0	32	36	29	3.49897	7.15181	N	2010-03-01	848995	114627776	150757	0	115627528	8	1184	5	0	1197	0
b	M	67.2936	3	0	34	36	29	3.49897	7.15181	N	2010-03-01	581747	115541001	150757	0	116273505	22	1159	5	0	1186	0
b	M	69.1047	4	1.81204	30	35	29	3.49897	7.15181	N	2010-03-01	907435	118736478	150757	180205	119974875	9	1202	5	7	1223	0
b	M	69.1047	5	1.81204	32	35	29	3.49897	7.15181	N	2010-03-01	293075627	118319687	296965	30395	411722674	61	1186	6	1	1254	1
b	M	69.1047	6	1.81204	34	35	29	3.49897	7.15181	N	2010-03-01	102972264	1811689	147158	21841	104952952	891	98	5	2	996	0
b	M	72.4825	7	5.18941	34	35	30	3.49897	7.15181	C	2010-03-01	1800925	40400785	39097	1801	42242608	18	708	2	1	729	0
b	M	76.2936	8	9.00055	33	36	32	3.49897	7.15181	C	2010-03-01	2026294	118034501	150757	679510	120891062	19	1209	5	7	1240	0
b	M	76.2936	9	9.00055	35	36	32	3.49897	7.15181	C	2010-03-01	4698902	37640894	0	0	42339796	42	704	0	0	746	0
b	M	77.9432	10	10.6502	37	38	34	3.49897	7.15181	C	2010-03-01	17371613	120634816	192891	0	138199320	33	1274	8	0	1315	1
c	M	52.6941	1	0	33	36	32	5.17336	6.50978	N	2010-03-01	2484966	567614	228837	762169	4043586	8	45	16	2	71	0
c	M	52.6941	2	0	35	36	32	5.17336	6.50978	N	2010-03-01	4677634	319017	222165	0	5218816	17	39	14	0	70	0
c	M	54.2279	3	1.53215	33	36	31	5.17336	6.50978	N	2010-03-01	5883226	1319539	222165	26474	7451404	33	30	14	1	78	0
c	M	54.2279	4	1.53215	35	36	31	5.17336	6.50978	N	2010-03-01	55333078	1613237	78514	4407	57029236	132	55	9	1	197	0
c	M	55.8994	5	3.20329	33	36	31	5.17336	6.50978	N	2010-03-01	40122020	571613	255374	24241	40973248	78	45	24	5	152	0
c	M	55.8994	6	3.20329	35	36	31	5.17336	6.50978	N	2010-03-01	5333231	539662	0	0	5872893	12	14	0	0	26	0
c	M	59.8419	7	7.14579	33	36	29	5.17336	6.50978	C	2010-03-01	34214206	626618	228837	1221	35070882	95	45	16	1	157	0
c	M	59.8419	8	7.14579	35	36	29	5.17336	6.50978	C	2010-03-01	8903785	466200	79096	0	9449081	25	37	9	0	71	0
c	M	62.3867	9	9.69067	33	36	31	5.17336	6.50978	C	2010-03-01	39990567	126617	223544	0	40340728	126	20	16	0	162	0
c	M	62.3867	10	9.69067	35	36	31	5.17336	6.50978	C	2010-03-01	32045645	275935	0	0	32321580	97	19	0	0	116	0
c	M	64.3785	11	11.6824	33	36	31	5.17336	6.50978	C	2010-03-01	3189583	318365	262393	0	3770341	23	35	27	0	85	0
c	M	64.3785	12	11.6824	35	36	31	5.17336	6.50978	C	2010-03-01	2886275	503766	342608	28842	3761491	17	48	30	1	96	0
d	M	79.0281	1	0	20	33	18	5.88307	2.60822	N	2010-03-01	97471	57780851	110115	75041310	133029747	1	434	2	56	493	0
d	M	79.0281	2	0	32	33	18	5.88307	2.60822	N	2010-03-01	34436648	23287480	88286	2662	57815076	193	239	1	6	439	1
d	M	81.6331	3	2.60584	19	34	18	5.88307	2.60822	N	2010-03-01	3149346	58307032	110115	74970071	136536564	7	451	2	48	508	0
d	M	81.6331	4	2.60584	31	34	18	5.88307	2.60822	N	2010-03-01	2547265	58885614	0	0	61432879	6	463	0	0	469	0
d	M	84.4442	5	5.41697	21	34	19	5.88307	2.60822	N	2010-03-01	5867038	59137843	110115	74939670	140054666	15	496	2	58	571	0
d	M	84.4442	6	5.41697	33	34	19	5.88307	2.60822	N	2010-03-01	7027264	56422939	0	0	63450203	25	446	0	0	471	0
d	M	85.3758	7	6.34846	22	34	17	5.88307	2.60822	C	2010-03-01	7606934	58970488	510049	194741607	261829078	20	471	6	47	544	0
d	M	85.3758	8	6.34846	32	34	17	5.88307	2.60822	C	2010-03-01	73781297	23206906	0	843	96989046	273	241	0	1	515	1
d	M	86.8857	9	7.85823	32	34	18	5.88307	2.60822	C	2010-03-01	2943246	58404144	110115	0	61457505	9	466	2	0	477	0
d	M	87.5181	10	8.49072	20	33	19	5.88307	2.60822	C	2010-03-01	41040540	23205050	515033	195202494	259963117	179	235	7	47	468	1
d	M	87.5181	11	8.49072	32	33	19	5.88307	2.60822	C	2010-03-01	2957963	58395641	0	0	61353604	8	451	0	0	459	0
e	M	53.0445	1	0	31	34	29	5.65785	8.01704	N	2010-02-03	5190254	5031042	869105	0	11090401	9	109	54	0	172	0
e	M	53.0445	2	0	33	34	29	5.65785	8.01704	N	2010-02-03	14114953	1323446	54927	0	15493326	10	44	6	0	60	0
e	M	54.5756	3	1.52941	29	36	28	5.65785	8.01704	N	2010-02-03	118008660	1554655	494600	55758	120113673	58	84	8	2	152	0
e	M	54.5756	4	1.52941	35	36	28	5.65785	8.01704	N	2010-02-03	82228	0	0	741479	823707	2	0	0	4	6	0
e	M	57.28	5	4.23372	29	36	28	5.65785	8.01704	N	2010-02-03	2931138	1504838	503691	570602	5510269	5	81	11	5	102	0
e	M	57.28	6	4.23372	35	36	28	5.65785	8.01704	N	2010-02-03	3738986	695409	0	0	4434395	36	50	0	0	86	0
e	M	60.1294	7	7.08282	29	38	28	5.65785	8.01704	C	2010-02-03	1915550	1418109	142237	863401	4339297	6	70	9	7	92	0
e	M	60.1294	8	7.08282	35	38	28	5.65785	8.01704	C	2010-02-03	1295206	24937	0	267670	1587813	1	1	0	6	8	0
e	M	63.8001	9	10.7536	30	35	28	5.65785	8.01704	C	2010-02-03	6511722	4682795	0	0	11194517	13	139	0	0	152	0
e	M	63.8001	10	10.7536	33	35	28	5.65785	8.01704	C	2010-02-03	1324400	5118822	848610	88130	7379962	4	115	44	4	167	0
e	M	66.7207	11	13.6742	30	36	28	5.65785	8.01704	C	2010-02-03	34526355	4750109	787011	0	40063475	22	109	53	0	184	0
e	M	66.7207	12	13.6742	33	36	28	5.65785	8.01704	C	2010-02-03	3930383	1501454	506527	0	5938364	7	76	12	0	95	0
f	M	66.642	1	0	27	36	25	1.94069	4.41676	NA	2010-03-01	20173662	367322173	20284324	9938485	417718644	239	1783	207	190	2419	0
f	M	66.642	2	0	29	36	25	1.94069	4.41676	NA	2010-03-01	69375654	152039983	20289691	18050740	259756068	460	1519	189	167	2335	1
f	M	66.642	3	0	31	36	25	1.94069	4.41676	NA	2010-03-01	8221309	67376647	169094	0	75767050	75	1199	17	0	1291	0
f	M	66.642	4	0	33	36	25	1.94069	4.41676	NA	2010-03-01	72558969	105047034	223408	2341366	180170777	356	1191	42	41	1630	0
f	M	66.642	5	0	35	36	25	1.94069	4.41676	NA	2010-03-01	9048510	77203690	346897	0	86599097	76	1222	30	0	1328	0
f	M	66.8145	6	0.172603	36	36	24	1.94069	4.41676	N	2010-03-01	9000090	72630270	0	0	81630360	72	1224	0	0	1296	0
f	M	67.7516	7	1.11081	27	37	24	1.94069	4.41676	N	2010-03-01	100240695	322720973	20669102	12561988	456192758	473	1722	211	216	2622	1
f	M	67.7516	8	1.11081	35	37	24	1.94069	4.41676	N	2010-03-01	177837782	312345255	1051062	0	491234099	205	1521	4	0	1730	1
f	M	68.3073	9	1.66621	30	37	26	1.94069	4.41676	N	2010-03-01	242173774	155287441	21337455	2263144	421061814	915	1590	225	51	2781	1
f	M	68.3073	10	1.66621	36	37	26	1.94069	4.41676	N	2010-03-01	7660486	59397050	8076157	0	75133693	81	864	333	0	1278	0
f	M	68.8583	11	2.21715	29	36	25	1.94069	4.41676	C	2010-03-01	106827708	149956067	11823779	1454423	270061977	544	1558	154	43	2299	1
f	M	68.8583	12	2.21715	35	36	25	1.94069	4.41676	C	2010-03-01	26125569	59753048	8402880	22989	94304486	74	936	356	1	1367	0
f	M	70.987	13	4.34556	30	36	29	1.94069	4.41676	C	2010-03-01	95278472	152545344	21170910	1220043	270214769	538	1430	208	53	2229	1
f	M	70.987	14	4.34556	35	36	29	1.94069	4.41676	C	2010-03-01	180471394	111303043	193666	922047	292890150	628	1275	33	4	1940	1
f	M	72.384	15	5.7427	29	36	29	1.94069	4.41676	C	2010-03-01	18931950	197977745	20348452	23135982	260394129	195	1536	198	270	2199	0
f	M	72.384	16	5.7427	31	36	29	1.94069	4.41676	C	2010-03-01	110906812	166391117	462308	3012	277763249	220	1398	35	1	1654	1
f	M	72.384	17	5.7427	33	36	29	1.94069	4.41676	C	2010-03-01	8841199	103179149	292219	0	112312567	65	1377	24	0	1466	0
f	M	72.384	18	5.7427	35	36	29	1.94069	4.41676	C	2010-03-01	454659841	46757428	0	4072	501421341	914	1027	0	1	1942	0
f	M	72.998	19	6.35667	29	37	29	1.94069	4.41676	C	2010-03-01	95157215	150633886	20734117	4924381	271449599	402	1475	182	76	2135	1
f	M	72.998	20	6.35667	36	37	29	1.94069	4.41676	C	2010-03-01	6534393	69322087	51958	0	75908438	49	1241	11	0	1301	0
g	M	51.3847	1	0	34	37	33	4.99544	7.23614	N	2010-02-03	32675568	1902948	0	260083	34838599	175	47	0	16	238	0
g	M	51.3847	2	0	36	37	33	4.99544	7.23614	N	2010-02-03	5555370	0	0	0	5555370	15	0	0	0	15	0
g	M	52.8611	3	1.47469	36	38	34	4.99544	7.23614	N	2010-02-03	29545270	8864388	1841838	95889	40347385	136	124	29	7	296	0
g	M	52.8611	4	1.47469	38	38	34	4.99544	7.23614	N	2010-02-03	5384409	0	0	0	5384409	13	0	0	0	13	0
g	M	53.924	5	2.53741	35	38	30	4.99544	7.23614	N	2010-02-03	35013099	1882259	211111	45285	37151754	226	29	6	6	267	0
g	M	53.924	6	2.53741	37	38	30	4.99544	7.23614	N	2010-02-03	5771514	31021970	1632986	486	38426956	34	244	23	1	302	0
g	M	58.8419	7	7.45517	35	37	35	4.99544	7.23614	C	2010-02-03	31572307	364225	1696080	227397	33860009	197	17	23	2	239	0
g	M	58.8419	8	7.45517	36	37	35	4.99544	7.23614	C	2010-02-03	29331803	7219362	1588772	51921	38191858	162	97	19	5	283	0
g	M	60.2998	9	8.91322	35	37	33	4.99544	7.23614	C	2010-02-03	25964103	7470235	1573854	172099	35180291	146	103	18	1	268	0
g	M	60.2998	10	8.91322	37	37	33	4.99544	7.23614	C	2010-02-03	2923291	0	0	172099	3095390	7	0	0	1	8	0
g	M	63.6174	11	12.2308	35	37	34	4.99544	7.23614	C	2010-02-03	35685772	6161554	1688776	185165	43721267	163	93	25	3	284	0
g	M	63.6174	12	12.2308	37	37	34	4.99544	7.23614	C	2010-02-03	9333808	0	0	0	9333808	11	0	0	0	11	0
h	M	61.8111	1	0	34	37	32	6.02542	5.45053	NA	2010-03-01	90818000	9050204	122398	0	99990602	692	64	9	0	765	1
h	M	61.8111	2	0	36	37	32	6.02542	5.45053	NA	2010-03-01	14753786	35691114	160202	0	50605102	41	451	14	0	506	0
h	M	63.0007	3	1.19069	33	36	32	6.02542	5.45053	N	2010-02-03	5240182	61399887	480649	909054	68029772	28	607	37	15	687	0
h	M	63.0007	4	1.19069	35	36	32	6.02542	5.45053	N	2010-02-03	15178435	220247	163374	0	15562056	191	6	14	0	211	1
h	M	64.3429	5	2.53251	32	35	31	6.02542	5.45053	N	2010-02-03	76162142	555909	0	0	76718051	346	50	0	0	396	1
h	M	64.3429	6	2.53251	34	35	31	6.02542	5.45053	N	2010-02-03	3772173	31874396	437332	0	36083901	29	357	34	0	420	0
h	M	71.3292	7	9.51891	27	36	26	6.02542	5.45053	C	2010-02-03	14366177	63445580	481429	1176922	79470108	27	617	38	20	702	0
h	M	71.3292	8	9.51891	33	36	26	6.02542	5.45053	C	2010-03-01	59261156	68298528	405881	707935	128673500	38	710	30	9	787	0
h	M	71.3292	9	9.51891	35	36	26	6.02542	5.45053	C	2010-02-03	34760109	32578601	480988	0	67819698	236	384	37	0	657	0
h	M	73.2881	10	11.4777	25	35	25	6.02542	5.45053	C	2010-02-03	16658861	58140160	513085	1718362	77030468	59	544	37	43	683	0
h	M	73.2881	11	11.4777	29	35	25	6.02542	5.45053	C	2010-03-01	25851015	64940931	481429	853982	92127357	38	683	38	15	774	0
h	M	73.2881	12	11.4777	33	35	25	6.02542	5.45053	C	2010-02-03	60694242	4439985	748499	859584	66742310	550	59	37	19	665	0
i	M	55.2964	1	0	36	39	35	2.28884	10.6961	N	2010-03-01	2242697	117913158	20695	195481517	315658067	11	739	3	56	809	0
i	M	55.2964	2	0	38	39	35	2.28884	10.6961	N	2010-03-01	3365354	38002833	818676	2872799	45059662	51	382	59	23	515	0
i	M	56.7981	3	1.50274	37	42	36	2.28884	10.6961	N	2010-03-01	3745873	36079887	937489	1779057	42542306	69	371	76	13	529	0
i	M	56.7981	4	1.50274	39	42	36	2.28884	10.6961	N	2010-03-01	37111098	523772	0	489566	38124436	295	40	0	25	360	0
i	M	56.7981	5	1.50274	41	42	36	2.28884	10.6961	N	2010-03-01	2252977	1073166	56169	0	3382312	22	85	7	0	114	0
i	M	58.3703	6	3.07461	35	39	34	2.28884	10.6961	C	2010-03-01	37086277	9170371	1004590	1540254	48801492	337	92	78	15	522	0
i	M	58.3703	7	3.07461	38	39	34	2.28884	10.6961	C	2010-03-01	14885586	115000660	99170	0	129985416	32	694	11	0	737	0
i	M	63.1211	8	7.82537	37	40	35	2.28884	10.6961	C	2010-03-01	24059853	18424325	855681	1450577	44790436	235	198	58	14	505	0
i	M	63.1211	9	7.82537	39	40	35	2.28884	10.6961	C	2010-03-01	94327498	2702492	79721	1308530	98418241	483	25	7	30	545	0
i	M	66.2416	10	10.9459	37	40	35	2.28884	10.6961	C	2010-03-01	3849061	39591340	937734	1643465	46021600	54	392	74	14	534	0
i	M	66.2416	11	10.9459	39	40	35	2.28884	10.6961	C	2010-03-01	56342782	45142058	20695	121137	101626672	211	385	3	8	607	0
i	M	68.28	12	12.9844	37	42	35	2.28884	10.6961	C	2010-03-01	18358776	17683281	943850	2317744	39303651	132	177	76	45	430	0
i	M	68.28	13	12.9844	41	42	35	2.28884	10.6961	C	2010-03-01	104940696	260891	0	97555	105299142	665	27	0	11	703	0
j	M	47.3491	1	0	35	39	36	9.74808	1.65876	NA	2010-03-01	3330858	40820229	291381	0	44442468	20	519	20	0	559	0
j	M	47.3491	2	0	38	39	36	9.74808	1.65876	NA	2010-03-01	163251126	23861752	238817	23245631	210597326	572	251	14	378	1215	1
j	M	54.204	3	6.85558	39	42	36	9.74808	1.65876	N	2010-03-01	4787360	35613305	303328	0	40703993	37	507	24	0	568	0
j	M	54.204	4	6.85558	41	42	36	9.74808	1.65876	N	2010-03-01	4365976	37761832	281657	37227	42446692	32	511	17	1	561	0
j	M	54.204	5	6.85558	42	42	36	9.74808	1.65876	N	2010-03-01	25246174	39732143	299373	0	65277690	46	533	23	0	602	0
j	M	55.861	6	8.51263	38	41	35	9.74808	1.65876	N	2010-03-01	24041971	35142674	211085	0	59395730	43	500	13	0	556	0
j	M	55.861	7	8.51263	40	41	35	9.74808	1.65876	N	2010-03-01	20722173	23468311	381304	8414923	52986711	329	240	24	123	716	1
j	M	55.861	8	8.51263	41	41	35	9.74808	1.65876	N	2010-03-01	22077949	240010665	547308	315466849	578102771	69	1024	20	1244	2357	1
j	M	58.3326	9	10.9843	37	42	35	9.74808	1.65876	C	2010-03-01	67021454	1321184	226901	289598	68859137	472	40	7	10	529	0
j	M	58.3326	10	10.9843	39	42	35	9.74808	1.65876	C	2010-03-01	49762382	247165588	869757	307204652	605002379	109	1049	21	1148	2327	1
j	M	58.3326	11	10.9843	41	42	35	9.74808	1.65876	C	2010-03-01	29551336	231337827	811697	338925127	600625987	91	954	25	1109	2179	1
j	M	58.7543	12	11.4059	43	44	35	9.74808	1.65876	C	2010-03-01	33694947	210754437	360723	322087009	566897116	110	981	19	1191	2301	0
j	M	58.7543	13	11.4059	40	44	35	9.74808	1.65876	C	2010-03-01	3558157	38801044	414405	0	42773606	26	486	25	0	537	1
k	M	44.7755	1	0	35	38	35	9.88303	2.83915	N	2010-03-01	5527292	1188236	0	0	6715528	31	12	0	0	43	0
k	M	44.7755	2	0	37	38	35	9.88303	2.83915	N	2010-03-01	4895492	383428	164686	0	5443606	21	13	19	0	53	0
k	M	46.6085	3	1.8312	36	39	34	9.88303	2.83915	N	2010-03-15	9929350	20777836	82419	0	30789605	26	97	5	0	128	0
k	M	46.6085	4	1.8312	38	39	34	9.88303	2.83915	N	2010-03-15	17127782	161416	160240	0	17449438	21	9	18	0	48	0
k	M	53.05	5	8.27265	36	39	35	9.88303	2.83915	N	2010-03-01	2619447	336214	220584	0	3176245	17	14	20	0	51	0
k	M	53.05	6	8.27265	37	39	35	9.88303	2.83915	N	2010-03-01	7369032	92347	0	0	7461379	22	11	0	0	33	0
k	M	56.269	7	11.4917	33	35	32	9.88303	2.83915	C	2010-03-01	3290940	309145	213963	0	3814048	21	12	18	0	51	0
k	M	56.269	8	11.4917	34	35	32	9.88303	2.83915	C	2010-03-01	2214340	0	0	0	2214340	17	0	0	0	17	0
k	M	56.269	9	11.4917	35	35	32	9.88303	2.83915	C	2010-03-01	3657044	0	0	0	3657044	23	0	0	0	23	0
k	M	57.499	10	12.7215	35	38	34	9.88303	2.83915	C	2010-03-15	7621276	21452004	82419	109415	29265114	18	109	5	7	139	0
k	M	57.499	11	12.7215	36	38	34	9.88303	2.83915	C	2010-03-15	6500342	155990	26627	6738	6689697	23	15	2	1	41	0
k	M	57.499	12	12.7215	37	38	34	9.88303	2.83915	C	2010-03-15	26856716	460803	0	0	27317519	116	16	0	0	132	0
l	M	53.3156	1	0	23	34	21	7.39276	2.35949	C	2010-02-03	92327850	29911314	3840887	0	126080051	35	234	61	0	330	0
l	M	53.3156	2	0	27	34	21	7.39276	2.35949	C	2010-02-03	6607895	27842979	4155669	59887	38666430	30	182	68	1	281	0
l	M	53.3156	3	0	33	34	21	7.39276	2.35949	C	2010-02-03	7587195	0	0	0	7587195	21	0	0	0	21	0
l	M	55.3292	4	2.01186	23	32	21	7.39276	2.35949	C	2010-02-03	17578613	15103463	4088225	70612	36840913	45	147	58	1	251	0
l	M	55.3292	5	2.01186	27	32	21	7.39276	2.35949	C	2010-02-03	4709229	29575127	3908843	13091	38206290	20	233	65	1	319	0
l	M	55.3292	6	2.01186	31	32	21	7.39276	2.35949	C	2010-02-03	28385975	522599	3782581	0	32691155	204	28	53	0	285	0
l	M	56.0253	7	2.70773	24	33	21	7.39276	2.35949	F	2010-02-03	29703286	899630	3853698	15372	34471986	174	40	47	2	263	0
l	M	56.0253	8	2.70773	32	33	21	7.39276	2.35949	F	2010-02-03	26501723	3611663	3772731	14978	33901095	166	28	52	2	248	0
l	M	59.6222	9	6.30465	25	34	23	7.39276	2.35949	F	2010-02-03	30931301	21862588	3835934	0	56629823	95	148	62	0	305	0
l	M	59.6222	10	6.30465	33	34	23	7.39276	2.35949	F	2010-02-03	24113320	4491699	4141774	0	32746793	90	102	66	0	258	0
l	M	63.0691	11	9.75162	27	35	25	7.39276	2.35949	F	2010-02-03	24002877	26752972	3860300	72239	54688388	17	228	50	1	296	0
l	M	63.0691	12	9.75162	34	35	25	7.39276	2.35949	F	2010-02-03	32893729	292771	69389	110969142	144225031	20	11	7	98	136	0
m	M	49.642	1	0	32	35	31	8.415	4.26929	C	2010-02-03	30979718	554744	193855	0	31728317	419	29	9	0	457	0
m	M	49.642	2	0	34	35	31	8.415	4.26929	C	2010-02-03	19039364	82771	0	0	19122135	14	1	0	0	15	0
m	M	52.1485	3	2.50456	32	35	29	8.415	4.26929	C	2010-02-03	24587529	630231	150356	1173671	26541787	224	41	3	30	298	0
m	M	52.1485	4	2.50456	34	35	29	8.415	4.26929	C	2010-02-03	3076396	25140457	347148	1776744	30340745	21	316	20	18	375	0
m	M	55.6803	5	6.03637	31	38	30	8.415	4.26929	F	2010-02-03	4825427	24409	0	0	4849836	38	6	0	0	44	0
m	M	55.6803	6	6.03637	37	38	30	8.415	4.26929	F	2010-02-03	37044876	1422095	181339	11601	38659911	408	43	15	1	467	0
m	M	57.7105	7	8.06661	32	37	30	8.415	4.26929	F	2010-02-03	2149559	29965866	345029	5392	32465846	16	410	19	1	446	0
m	M	57.7105	8	8.06661	36	37	30	8.415	4.26929	F	2010-02-03	1725013	0	0	0	1725013	10	0	0	0	10	0
m	M	62.3299	9	12.686	33	36	29	8.415	4.26929	F	2009-11-10	132406	32395757	344184	0	32872347	5	419	19	0	443	0
m	M	62.3299	10	12.686	35	36	29	8.415	4.26929	F	2009-11-10	6960083	31282977	408071	0	38651131	7	428	20	0	455	0
																96500700					600
