# Supplementary material for: NSAIDs Modulate Clonal Evolution in Barrett's Esophagus
Source: PLoS Genet. 2013 Jun 13;9(6):e1003553. doi: 10.1371/journal.pgen.1003553 (PMC3681672; doi:10.1371/journal.pgen.1003553)
Supplement: Table S2 — Tree shape imbalance statistics for individuals a–k estimated for PAUP and BEAST trees calculated from generating 500 random trees having the same number of taxa under Yule and PDA null models [48] using the R package “apTreeshape” [49] . Significant p-values reject the null hypothesis that the observed tree shape is as balanced as the 500 random tree shapes, where the test statistics are the Colless and Sackin formulas [48] for calculating tree shape imbalance. (XLSX) [file pgen.1003553.s018.xlsx]

## Sheet: Table_S2
Individual	Colless Test		Sackin Test
	Yule null model	PDA null model	Yule null model	PDA null model
P-values for tree shape imbalance of PAUP* phylogenetic trees
a	0.002	0.146	0.004	0.118
b	0.028	0.366	0.038	0.38
c	0.032	0.464	0.074	0.54
d	0	0.09	0	0.106
e	0.012	0.268	0.018	0.294
f	0.04	0.77	0.042	0.678
g	0	0.026	0	0.018
h	0.002	0.04	0	0.046
i	0.002	0.222	0	0.168
j	0.08	0.618	0.08	0.65
k	0.02	0.34	0.02	0.376
l	0	0.018	0	0.016
m	0.004	0.084	0	0.066
P-values for tree shape imbalance of BEAST phylogenetic trees
a	0.042	0.484	0.044	0.42
b	0.116	0.614	0.122	0.574
c	0.842	0.984	0.698	0.954
d	1	1	1	1
e	0.582	0.926	0.534	0.914
f	0.766	0.986	0.614	0.99
g	0.446	0.914	0.594	0.944
h	0.014	0.308	0.02	0.356
i	0.052	0.576	0.03	0.476
j	0.258	0.792	0.248	0.8
k	1	1	1	1
l	0.008	0.33	0.036	0.382
m	0.25	0.714	0.24	0.732
Note: This table was produced with apTreeshape version 1.4.5
