# Supplementary material for: NSAIDs Modulate Clonal Evolution in Barrett's Esophagus
Source: PLoS Genet. 2013 Jun 13;9(6):e1003553. doi: 10.1371/journal.pgen.1003553 (PMC3681672; doi:10.1371/journal.pgen.1003553)
Supplement: Table S3 — Calling thresholds (lower and upper bounds given in parentheses) used for identifying segments with single copy loss, double copy loss, copy gain, and copy neutral LOH. (XLSX) [file pgen.1003553.s019.xlsx]

## Sheet: Table S3
State	Heterozygous SNPs profile Log2R	Homozygous SNPs profile Log2R	Allelic imbalance profile mBAF
AB	(-0.2,0.2)	(-0.15,0.2)	(0,0.15)
0	(-3,-0.5)	(-3,-0.5)	(0,0.5)
A	(-3,-0.2)	(-3,-0.15)	(0.15,1)
AA	(-1,0.15)	(-1,0.15)	(0.15,1)
AAA	(1,2)	(1,2)	(0.6,1)
AAB	(0.15,1)	(0.15,1)	(0.15,1)
AABB	(1,3)	(1,3)	(0,0.2)
AAAA	(1,3)	(1,3)	(0.6,1)
