# Supplementary material for: NSAIDs Modulate Clonal Evolution in Barrett's Esophagus
Source: PLoS Genet. 2013 Jun 13;9(6):e1003553. doi: 10.1371/journal.pgen.1003553 (PMC3681672; doi:10.1371/journal.pgen.1003553)
Supplement: Table S4 — Crypt density results. Age is the age of the individual at the first endoscopy. L is the BE segment length measured as the distance in centimeters from the GEJ to the OS anatomical landmarks; A is an estimate of the total area of the BE segment by assuming a circumference of 7.5 cm of the esophagus (estimated from [50]); X is the number of levels that were biopsied and had slides from which various numbers of biopsies were evaluated for counting the number of crypts and the number of branching crypts per slide; K is an estimate of the maximum crypt count in BE segments extrapolated from the maximum number of observed crypts in every scored level; Nt is an estimate of the total crypt count in BE segments at baseline endoscopy; Ib is the fraction of crypts that appear to be branching in a sample of crypts; Tr is the estimated crypt doubling time in days (see Text S1: Equation S1); Tinit is the estimated time from initiation of the BE segment to baseline endoscopy in years, assuming a logistic growth starting with 1 crypt that grows to a population of Nt crypts at baseline, and assuming a carrying capacity of K crypts for the BE segment (see Text S1: Equation S2); BEAST Tinit was bounded to 1 year earlier than the Tinit to allow some flexibility in the estimate of the exact initiation date during the BEAST MCMC runs. (*) We did not have crypt count information for individual g, so we estimated Tinit and BEAST Tinit by taking the average from individuals c, h, i, and m since they had the same segment length (5 cm) as individual g. (XLSX) [file pgen.1003553.s020.xlsx]

## Sheet: Table_S4
Individual	Sex		Age	L (cm)		A (cm2)		X	K	Nt	Ib	Tr (days)	Tinit (years)	BEAST Tinit
														upper bound (years)
a	M		44	6		45		3	100008	58554	0.14	106	4.96	5.96
b	M		67	8		60		4	11956	11519	0.14	103	5.17	6.17
c	M		53	5		37.5		3	47830	17220	0.21	73	2.93	3.93
d	M		79	16		120		9	372496	132384	0.13	113	5.48	6.48
e	M		53	6		45		4	62082	28662	0.21	73	3.13	4.13
f	M		67	12		90		5	31212	25213	0.14	103	4.81	5.81
g	M		51	5		37.5		N/A	N/A	N/A	N/A	N/A	4.74*	5.74*
h	M		62	5		37.5		3	33750	15000	0.16	93	3.77	4.77
i	M		55	5		37.5		5	44080	16840	0.09	161	6.49	7.49
j	M		47	7		52.5		5	90104	69671	0.11	133	6.63	7.63
k	M		45	4		30		2	34147	13978	0.14	103	4.11	5.11
l	M		53	14		105		3	55985	33523	0.14	103	4.62	5.62
m	M		50	5		37.5		3	22115	11020	0.1	145	5.75	6.75
Mean		55.8			7.5		56.5	4	72480	36132	0.14	109	4.81	5.81
