# Supplementary material for: NSAIDs Modulate Clonal Evolution in Barrett's Esophagus
Source: PLoS Genet. 2013 Jun 13;9(6):e1003553. doi: 10.1371/journal.pgen.1003553 (PMC3681672; doi:10.1371/journal.pgen.1003553)
Supplement: Table S5 — Technical replicate blood samples information. (XLSX) [file pgen.1003553.s021.xlsx]

## Sheet: Table S5
sample #	individual	sex	Blood sampling time difference (years)	Array processing date
1	f	M	0	2010-03-01
2	f	M	0	2010-09-13
1	m	M	2.5	2010-02-03
2	m	M	2.5	2009-11-10
